# Supplementary material for: The Construction of Iodine-Doped Carbon Nitride as a Metal-Free Nanozyme for Antibacterial and Water Treatment
Source: Nanomaterials (Basel). 2024 Aug 21;14(16):1369. doi: 10.3390/nano14161369 (PMC11357014; doi:10.3390/nano14161369)
Supplement: Supplementary file 1 [file nanomaterials-14-01369-s001.zip]

Archive with 1 entries (1 files):
- nanomaterials-3144337-supplementary.pdf
